# Supplementary material for: Functional Characterization of the Hephaestin Variant D568H Provides Novel Mechanistic Insights on Iron-Dependent Asbestos-Induced Carcinogenesis
Source: Int J Mol Sci. 2025 Mar 13;26(6):2607. doi: 10.3390/ijms26062607 (PMC11941830; doi:10.3390/ijms26062607)
Supplement: Supplementary file 1 [file ijms-26-02607-s001.zip]

Archive with 1 entries (1 files):
- ijms-3487993-supplementary.pdf
